# Supplementary material for: GALNT14 promotes lung-specific breast cancer metastasis by modulating self-renewal and interaction with the lung microenvironment
Source: Nat Commun. 2016 Dec 16;7:13796. doi: 10.1038/ncomms13796 (PMC5171903; doi:10.1038/ncomms13796)
Supplement: Supplementary Data 1 — Analysis of distant metastasis-free survival (DMFS) and relapse-free survival (RFS). This data describes correlation between expression of GALNT members and DMFS and RFS. [file ncomms13796-s2.xlsx]

## Sheet: Sheet1
Supplementary dataset1 . Analysis of distant metastasis-free survival (DMFS) and relapse-free survival (RFS)
Correlation between expression of GALNT members and DMFS and RFS was analyzed in each subtype of breast cancers listed as decribed in Methods
Each number represents the p value. Only the p values that were less than 0.05 are shown.
(Red, GALNT whose elevated expression in primary tumors shows association with shorter DMFS or RFS; blue, GALNT whose elevated expression in primary tumors shows association with longer DMFS or RFS)
Note: 1) Expression data of GALNT that are not listed here were unavailable. 2) subtypes that contain less than 100 total number samples were greyed out: PR-, HER2+, and HER2- in DMFS
DMFS	ER status from		ER status
	pathological annotation		from gene expression data
Total number of samples	577	170	1279	330	122	95	66	82	918	361	219	172	495	391
Molecular Subtypes	ER+	ER-	ER+	ER-	PR+	PR-	HER2+	HER2-	LuminalA	LuminalB	Basal	Grade1	Grade2	Grade3
GALNT1								0.044
GALNT2						0.035	0.047
GALNT3
GALNT6
GALNT7		0.0069		0.033
GALNT8	0.014							0.0079
GALNT10		0.0049	0.026			0.0028			0.03
GALNT11							0.0029
GALNT12
GALNT14			0.0049						0.00075				0.0036
RFS
Total number of samples	1802	671	2766	788	525	483	168	756	1764	1002	580	308	724	723
Molecular Subtypes	ER+	ER-	ER+	ER-	PR+	PR-	HER2+	HER2-	LuminalA	LuminalB	Basal	Grade1	Grade2	Grade3
GALNT1	0.012		4.6e-07	0.022					0.0028	4.7e-07
GALNT2			0.0099						0.015		0.03
GALNT3	0.012		9.7e-06	0.046	0.029				0.0013
GALNT6				0.0083
GALNT7		0.028		0.017						0.011
GALNT8			0.0022	0.0033					0.00068	0.039	0.0025
GALNT10			0.00058						6.7e-05
GALNT11							0.0067						0.047
GALNT12
GALNT14			0.0083					0.0047					0.0098
